# Supplementary material for: The metabolic pathways of carbon assimilation and polyhydroxyalkanoate production by Rhodospirillum rubrum in response to different atmospheric fermentation
Source: PLoS One. 2024 Jul 24;19(7):e0306222. doi: 10.1371/journal.pone.0306222 (PMC11268599; doi:10.1371/journal.pone.0306222)
Supplement: S1 Appendix — (XLTX) [file pone.0306222.s002.xltx]

## Sheet: Appendix S1.xls
comparing with cell growth phase, genes enriched in glycolysis/gluconeogenesis, citrate cycle (TCA cycle), carbon fixation and metabolism pathways were significantly downregulated in pure CO fermentation stage
KEGGID	Description	GeneRatio	BgRatio	pvalue	padj	geneID	geneName	keggID	Count
rrf00190	Oxidative phosphorylation	35/556	39/1304	6.28e-10	4.65e-08	Rru_A1559/Rru_A1557/Rru_A1560/Rru_A1565/Rru_A1564/Rru_A1567/Rru_A1205/Rru_A1568/Rru_A1562/Rru_A1563/Rru_A1558/Rru_A3330/Rru_A1566/Rru_A3332/Rru_A3245/Rru_A1561/Rru_A3331/Rru_A0146/Rru_A1204/Rru_A1203/Rru_A1556/Rru_A1226/Rru_A3244/Rru_A1225/Rru_A1192/Rru_A3243/Rru_A1223/Rru_A1227/Rru_A1555/Rru_A1202/Rru_A1224/Rru_A3246/Rru_A0362/Rru_A2161/Rru_A0561	Rru_A1559/Rru_A1557/Rru_A1560/Rru_A1565/Rru_A1564/Rru_A1567/Rru_A1205/Rru_A1568/Rru_A1562/Rru_A1563/Rru_A1558/Rru_A3330/Rru_A1566/Rru_A3332/Rru_A3245/Rru_A1561/Rru_A3331/Rru_A0146/Rru_A1204/Rru_A1203/Rru_A1556/Rru_A1226/Rru_A3244/Rru_A1225/Rru_A1192/Rru_A3243/Rru_A1223/Rru_A1227/Rru_A1555/Rru_A1202/Rru_A1224/Rru_A3246/Rru_A0362/Rru_A2161/Rru_A0561	rrf:F11_08050/rrf:F11_08040/rrf:F11_08055/rrf:F11_08080/rrf:F11_08075/rrf:F11_08090/rrf:F11_06240/rrf:F11_08095/rrf:F11_08065/rrf:F11_08070/rrf:F11_08045/rrf:F11_17065/rrf:F11_08085/rrf:F11_17080/rrf:F11_16620/rrf:F11_08060/rrf:F11_17075/rrf:F11_00740/rrf:F11_06235/rrf:F11_06230/rrf:F11_08035/rrf:F11_06345/rrf:F11_16615/rrf:F11_06340/rrf:F11_06175/rrf:F11_16610/rrf:F11_06330/rrf:F11_06350/rrf:F11…	35
rrf03010	Ribosome	43/556	54/1304	1.64e-08	6.07e-07	Rru_A2152/Rru_A2151/Rru_A2672/Rru_A2683/Rru_A2673/Rru_A2674/Rru_A1665/Rru_A2670/Rru_A2680/Rru_A2675/Rru_A1188/Rru_A2681/Rru_A2671/Rru_A2682/Rru_A2677/Rru_A2669/Rru_A1185/Rru_A2679/Rru_A2696/Rru_A2676/Rru_A3746/Rru_A2678/Rru_A2684/Rru_A0701/Rru_A1586/Rru_A2686/Rru_A3336/Rru_A2697/Rru_A1242/Rru_A0293/Rru_A2685/Rru_A2687/Rru_A3784/Rru_A1241/Rru_A2689/Rru_A2688/Rru_A1043/Rru_A0414/Rru_A2666/Rru_A3521…	Rru_A2152/Rru_A2151/Rru_A2672/Rru_A2683/Rru_A2673/Rru_A2674/Rru_A1665/Rru_A2670/Rru_A2680/Rru_A2675/Rru_A1188/Rru_A2681/Rru_A2671/Rru_A2682/Rru_A2677/Rru_A2669/Rru_A1185/Rru_A2679/Rru_A2696/Rru_A2676/Rru_A3746/Rru_A2678/Rru_A2684/Rru_A0701/Rru_A1586/Rru_A2686/Rru_A3336/Rru_A2697/Rru_A1242/Rru_A0293/Rru_A2685/Rru_A2687/Rru_A3784/Rru_A1241/Rru_A2689/Rru_A2688/Rru_A1043/Rru_A0414/Rru_A2666/Rru_A3521…	rrf:F11_11090/rrf:F11_11085/rrf:F11_13725/rrf:F11_13780/rrf:F11_13730/rrf:F11_13735/rrf:F11_08580/rrf:F11_13715/rrf:F11_13765/rrf:F11_13740/rrf:F11_06155/rrf:F11_13770/rrf:F11_13720/rrf:F11_13775/rrf:F11_13750/rrf:F11_13710/rrf:F11_06140/rrf:F11_13760/rrf:F11_13845/rrf:F11_13745/rrf:F11_19165/rrf:F11_13755/rrf:F11_13785/rrf:F11_03595/rrf:F11_08185/rrf:F11_13795/rrf:F11_17100/rrf:F11_13850/rrf:F11…	43
rrf00340	Histidine metabolism	16/556	17/1304	1.08e-05	0.000267221	Rru_A1300/Rru_A1301/Rru_A1304/Rru_A3597/Rru_A3593/Rru_A3596/Rru_A1612/Rru_A1303/Rru_A2772/Rru_A3165/Rru_A1105/Rru_A1302/Rru_A3595/Rru_A3594/Rru_A0285/Rru_A2771	Rru_A1300/Rru_A1301/Rru_A1304/Rru_A3597/Rru_A3593/Rru_A3596/Rru_A1612/Rru_A1303/Rru_A2772/Rru_A3165/Rru_A1105/Rru_A1302/Rru_A3595/Rru_A3594/Rru_A0285/Rru_A2771	rrf:F11_06725/rrf:F11_06730/rrf:F11_06745/rrf:F11_18410/rrf:F11_18390/rrf:F11_18405/rrf:F11_08315/rrf:F11_06740/rrf:F11_14225/rrf:F11_16215/rrf:F11_05690/rrf:F11_06735/rrf:F11_18400/rrf:F11_18395/rrf:F11_01440/rrf:F11_14220	16
rrf00020	Citrate cycle (TCA cycle)	21/556	26/1304	7.05e-05	0.00130365	Rru_A1215/Rru_A1214/Rru_A1205/Rru_A1212/Rru_A1210/Rru_A2722/Rru_A1211/Rru_A1881/Rru_A3511/Rru_A1204/Rru_A0356/Rru_A1880/Rru_A1600/Rru_A1879/Rru_A1203/Rru_A1878/Rru_A1927/Rru_A1213/Rru_A1202/Rru_A2398/Rru_A1121	Rru_A1215/Rru_A1214/Rru_A1205/Rru_A1212/Rru_A1210/Rru_A2722/Rru_A1211/Rru_A1881/Rru_A3511/Rru_A1204/Rru_A0356/Rru_A1880/Rru_A1600/Rru_A1879/Rru_A1203/Rru_A1878/Rru_A1927/Rru_A1213/Rru_A1202/Rru_A2398/Rru_A1121	rrf:F11_06290/rrf:F11_06285/rrf:F11_06240/rrf:F11_06275/rrf:F11_06265/rrf:F11_13980/rrf:F11_06270/rrf:F11_09665/rrf:F11_17980/rrf:F11_06235/rrf:F11_01815/rrf:F11_09660/rrf:F11_08255/rrf:F11_09655/rrf:F11_06230/rrf:F11_09650/rrf:F11_09905/rrf:F11_06280/rrf:F11_06225/rrf:F11_12325/rrf:F11_05775	21
rrf00010	Glycolysis / Gluconeogenesis	25/556	33/1304	9.61e-05	0.00142273	Rru_A3575/Rru_A1215/Rru_A2465/Rru_A1047/Rru_A0931/Rru_A0930/Rru_A2722/Rru_A1885/Rru_A3405/Rru_A1503/Rru_A1881/Rru_A1880/Rru_A0596/Rru_A1879/Rru_A1878/Rru_A0221/Rru_A2115/Rru_A0222/Rru_A2956/Rru_A1889/Rru_A2403/Rru_A3407/Rru_A2398/Rru_A0285/Rru_A2486	Rru_A3575/Rru_A1215/Rru_A2465/Rru_A1047/Rru_A0931/Rru_A0930/Rru_A2722/Rru_A1885/Rru_A3405/Rru_A1503/Rru_A1881/Rru_A1880/Rru_A0596/Rru_A1879/Rru_A1878/Rru_A0221/Rru_A2115/Rru_A0222/Rru_A2956/Rru_A1889/Rru_A2403/Rru_A3407/Rru_A2398/Rru_A0285/Rru_A2486	rrf:F11_18300/rrf:F11_06290/rrf:F11_12665/rrf:F11_05395/rrf:F11_04800/rrf:F11_04795/rrf:F11_13980/rrf:F11_09690/rrf:F11_17450/rrf:F11_07765/rrf:F11_09665/rrf:F11_09660/rrf:F11_03050/rrf:F11_09655/rrf:F11_09650/rrf:F11_01110/rrf:F11_10875/rrf:F11_01115/rrf:F11_15150/rrf:F11_09710/rrf:F11_12350/rrf:F11_17460/rrf:F11_12325/rrf:F11_01440/rrf:F11_12770	25
rrf01110	Biosynthesis of secondary metabolites	164/556	325/1304	0.000649018	0.00800455	Rru_A1310/Rru_A3050/Rru_A3575/Rru_A1215/Rru_A1979/Rru_A2465/Rru_A3051/Rru_A0044/Rru_A1191/Rru_A3049/Rru_A0274/Rru_A1214/Rru_A1205/Rru_A1047/Rru_A0931/Rru_A1190/Rru_A1212/Rru_A1357/Rru_A1210/Rru_A3466/Rru_A0485/Rru_A0930/Rru_A2722/Rru_A3617/Rru_A2667/Rru_A1885/Rru_A1211/Rru_A3048/Rru_A3405/Rru_A3616/Rru_A0595/Rru_A3597/Rru_A0373/Rru_A1946/Rru_A1822/Rru_A1503/Rru_A1881/Rru_A3511/Rru_A1204/Rru_A0356…	Rru_A1310/Rru_A3050/Rru_A3575/Rru_A1215/Rru_A1979/Rru_A2465/Rru_A3051/Rru_A0044/Rru_A1191/Rru_A3049/Rru_A0274/Rru_A1214/Rru_A1205/Rru_A1047/Rru_A0931/Rru_A1190/Rru_A1212/Rru_A1357/Rru_A1210/Rru_A3466/Rru_A0485/Rru_A0930/Rru_A2722/Rru_A3617/Rru_A2667/Rru_A1885/Rru_A1211/Rru_A3048/Rru_A3405/Rru_A3616/Rru_A0595/Rru_A3597/Rru_A0373/Rru_A1946/Rru_A1822/Rru_A1503/Rru_A1881/Rru_A3511/Rru_A1204/Rru_A0356…	rrf:F11_06775/rrf:F11_15625/rrf:F11_18300/rrf:F11_06290/rrf:F11_10170/rrf:F11_12665/rrf:F11_15630/rrf:F11_00225/rrf:F11_06170/rrf:F11_15620/rrf:F11_01385/rrf:F11_06285/rrf:F11_06240/rrf:F11_05395/rrf:F11_04800/rrf:F11_06165/rrf:F11_06275/rrf:F11_07010/rrf:F11_06265/rrf:F11_17755/rrf:F11_02490/rrf:F11_04795/rrf:F11_13980/rrf:F11_18510/rrf:F11_13700/rrf:F11_09690/rrf:F11_06270/rrf:F11_15615/rrf:F11…	164
rrf01200	Carbon metabolism	63/556	111/1304	0.00123665	0.0130731	Rru_A3050/Rru_A3575/Rru_A1215/Rru_A2465/Rru_A3051/Rru_A1309/Rru_A0273/Rru_A3049/Rru_A2964/Rru_A0274/Rru_A1214/Rru_A1205/Rru_A1047/Rru_A1212/Rru_A1357/Rru_A2479/Rru_A1210/Rru_A2722/Rru_A2071/Rru_A1885/Rru_A1211/Rru_A3048/Rru_A3405/Rru_A1572/Rru_A0595/Rru_A1946/Rru_A1881/Rru_A3511/Rru_A1204/Rru_A0356/Rru_A1880/Rru_A0596/Rru_A2404/Rru_A1600/Rru_A1879/Rru_A1203/Rru_A2435/Rru_A1878/Rru_A0221/Rru_A2434…	Rru_A3050/Rru_A3575/Rru_A1215/Rru_A2465/Rru_A3051/Rru_A1309/Rru_A0273/Rru_A3049/Rru_A2964/Rru_A0274/Rru_A1214/Rru_A1205/Rru_A1047/Rru_A1212/Rru_A1357/Rru_A2479/Rru_A1210/Rru_A2722/Rru_A2071/Rru_A1885/Rru_A1211/Rru_A3048/Rru_A3405/Rru_A1572/Rru_A0595/Rru_A1946/Rru_A1881/Rru_A3511/Rru_A1204/Rru_A0356/Rru_A1880/Rru_A0596/Rru_A2404/Rru_A1600/Rru_A1879/Rru_A1203/Rru_A2435/Rru_A1878/Rru_A0221/Rru_A2434…	rrf:F11_15625/rrf:F11_18300/rrf:F11_06290/rrf:F11_12665/rrf:F11_15630/rrf:F11_06770/rrf:F11_01380/rrf:F11_15620/rrf:F11_15185/rrf:F11_01385/rrf:F11_06285/rrf:F11_06240/rrf:F11_05395/rrf:F11_06275/rrf:F11_07010/rrf:F11_12735/rrf:F11_06265/rrf:F11_13980/rrf:F11_10650/rrf:F11_09690/rrf:F11_06270/rrf:F11_15615/rrf:F11_17450/rrf:F11_08115/rrf:F11_03045/rrf:F11_10000/rrf:F11_09665/rrf:F11_17980/rrf:F11…	63
rrf01212	Fatty acid metabolism	17/556	26/1304	0.0154449	0.142865	Rru_A1310/Rru_A1312/Rru_A1309/Rru_A3509/Rru_A0274/Rru_A1946/Rru_A2435/Rru_A2434/Rru_A1667/Rru_A0418/Rru_A1596/Rru_A2191/Rru_A1834/Rru_A3226/Rru_A0218/Rru_A0416/Rru_A2624	Rru_A1310/Rru_A1312/Rru_A1309/Rru_A3509/Rru_A0274/Rru_A1946/Rru_A2435/Rru_A2434/Rru_A1667/Rru_A0418/Rru_A1596/Rru_A2191/Rru_A1834/Rru_A3226/Rru_A0218/Rru_A0416/Rru_A2624	rrf:F11_06775/rrf:F11_06785/rrf:F11_06770/rrf:F11_17970/rrf:F11_01385/rrf:F11_10000/rrf:F11_12510/rrf:F11_12505/rrf:F11_08590/rrf:F11_02140/rrf:F11_08235/rrf:F11_11280/rrf:F11_09430/rrf:F11_16520/rrf:F11_01095/rrf:F11_02130/rrf:F11_13485	17
rrf00061	Fatty acid biosynthesis	12/556	17/1304	0.0181986	0.149633	Rru_A1312/Rru_A3509/Rru_A2435/Rru_A2434/Rru_A1667/Rru_A0418/Rru_A1596/Rru_A2191/Rru_A3226/Rru_A0218/Rru_A0416/Rru_A2624	Rru_A1312/Rru_A3509/Rru_A2435/Rru_A2434/Rru_A1667/Rru_A0418/Rru_A1596/Rru_A2191/Rru_A3226/Rru_A0218/Rru_A0416/Rru_A2624	rrf:F11_06785/rrf:F11_17970/rrf:F11_12510/rrf:F11_12505/rrf:F11_08590/rrf:F11_02140/rrf:F11_08235/rrf:F11_11280/rrf:F11_16520/rrf:F11_01095/rrf:F11_02130/rrf:F11_13485	12
rrf00970	Aminoacyl-tRNA biosynthesis	16/556	25/1304	0.0245935	0.181992	Rru_A0503/Rru_A1779/Rru_A0748/Rru_A1601/Rru_A1701/Rru_A2954/Rru_A2966/Rru_A3175/Rru_A2032/Rru_A1796/Rru_A1770/Rru_A3631/Rru_A3177/Rru_A2818/Rru_A3176/Rru_A3524	Rru_A0503/Rru_A1779/Rru_A0748/Rru_A1601/Rru_A1701/Rru_A2954/Rru_A2966/Rru_A3175/Rru_A2032/Rru_A1796/Rru_A1770/Rru_A3631/Rru_A3177/Rru_A2818/Rru_A3176/Rru_A3524	rrf:F11_02580/rrf:F11_09155/rrf:F11_03835/rrf:F11_08260/rrf:F11_08765/rrf:F11_15140/rrf:F11_15195/rrf:F11_16265/rrf:F11_10450/rrf:F11_09240/rrf:F11_09110/rrf:F11_18580/rrf:F11_16275/rrf:F11_14455/rrf:F11_16270/rrf:F11_18045	16
rrf00051	Fructose and mannose metabolism	12/556	18/1304	0.0337738	0.227206	Rru_A1970/Rru_A1047/Rru_A1971/Rru_A0596/Rru_A1889/Rru_A2403/Rru_A3407/Rru_A3447/Rru_A1359/Rru_A0253/Rru_A1828/Rru_A0254	Rru_A1970/Rru_A1047/Rru_A1971/Rru_A0596/Rru_A1889/Rru_A2403/Rru_A3407/Rru_A3447/Rru_A1359/Rru_A0253/Rru_A1828/Rru_A0254	rrf:F11_10125/rrf:F11_05395/rrf:F11_10130/rrf:F11_03050/rrf:F11_09710/rrf:F11_12350/rrf:F11_17460/rrf:F11_17660/rrf:F11_07020/rrf:F11_01280/rrf:F11_09400/rrf:F11_01285	12
rrf01230	Biosynthesis of amino acids	69/556	138/1304	0.0398175	0.245435	Rru_A1979/Rru_A2086/Rru_A2465/Rru_A1191/Rru_A1047/Rru_A1190/Rru_A1357/Rru_A1885/Rru_A0595/Rru_A3597/Rru_A3511/Rru_A0356/Rru_A3593/Rru_A0596/Rru_A0972/Rru_A1600/Rru_A0221/Rru_A0019/Rru_A0508/Rru_A2433/Rru_A2223/Rru_A3596/Rru_A0222/Rru_A3341/Rru_A3751/Rru_A1895/Rru_A1279/Rru_A1612/Rru_A0695/Rru_A1889/Rru_A1865/Rru_A1613/Rru_A2772/Rru_A0917/Rru_A2456/Rru_A3165/Rru_A1105/Rru_A3233/Rru_A3407/Rru_A2079…	Rru_A1979/Rru_A2086/Rru_A2465/Rru_A1191/Rru_A1047/Rru_A1190/Rru_A1357/Rru_A1885/Rru_A0595/Rru_A3597/Rru_A3511/Rru_A0356/Rru_A3593/Rru_A0596/Rru_A0972/Rru_A1600/Rru_A0221/Rru_A0019/Rru_A0508/Rru_A2433/Rru_A2223/Rru_A3596/Rru_A0222/Rru_A3341/Rru_A3751/Rru_A1895/Rru_A1279/Rru_A1612/Rru_A0695/Rru_A1889/Rru_A1865/Rru_A1613/Rru_A2772/Rru_A0917/Rru_A2456/Rru_A3165/Rru_A1105/Rru_A3233/Rru_A3407/Rru_A2079…	rrf:F11_10170/rrf:F11_10725/rrf:F11_12665/rrf:F11_06170/rrf:F11_05395/rrf:F11_06165/rrf:F11_07010/rrf:F11_09690/rrf:F11_03045/rrf:F11_18410/rrf:F11_17980/rrf:F11_01815/rrf:F11_18390/rrf:F11_03050/rrf:F11_05005/rrf:F11_08255/rrf:F11_01110/rrf:F11_00100/rrf:F11_02605/rrf:F11_12500/rrf:F11_11440/rrf:F11_18405/rrf:F11_01115/rrf:F11_17125/rrf:F11_19190/rrf:F11_09740/rrf:F11_06610/rrf:F11_08315/rrf:F11…	69
rrf00660	C5-Branched dibasic acid metabolism	8/556	11/1304	0.0431169	0.245435	Rru_A1191/Rru_A1190/Rru_A1212/Rru_A1211/Rru_A0217/Rru_A2513/Rru_A1189/Rru_A0284	Rru_A1191/Rru_A1190/Rru_A1212/Rru_A1211/Rru_A0217/Rru_A2513/Rru_A1189/Rru_A0284	rrf:F11_06170/rrf:F11_06165/rrf:F11_06275/rrf:F11_06270/rrf:F11_01090/rrf:F11_12910/rrf:F11_06160/rrf:F11_01435	8
rrf00071	Fatty acid degradation	11/556	17/1304	0.054979	0.272502	Rru_A1310/Rru_A1312/Rru_A1309/Rru_A3509/Rru_A0274/Rru_A0930/Rru_A3405/Rru_A1946/Rru_A2191/Rru_A1834/Rru_A0285	Rru_A1310/Rru_A1312/Rru_A1309/Rru_A3509/Rru_A0274/Rru_A0930/Rru_A3405/Rru_A1946/Rru_A2191/Rru_A1834/Rru_A0285	rrf:F11_06775/rrf:F11_06785/rrf:F11_06770/rrf:F11_17970/rrf:F11_01385/rrf:F11_04795/rrf:F11_17450/rrf:F11_10000/rrf:F11_11280/rrf:F11_09430/rrf:F11_01440	11
rrf00280	Valine, leucine and isoleucine degradation	18/556	31/1304	0.058519	0.272502	Rru_A1310/Rru_A1948/Rru_A1215/Rru_A0274/Rru_A2479/Rru_A2071/Rru_A1572/Rru_A1946/Rru_A1833/Rru_A1878/Rru_A0508/Rru_A2223/Rru_A2480/Rru_A1834/Rru_A0300/Rru_A0285/Rru_A1040/Rru_A1943	Rru_A1310/Rru_A1948/Rru_A1215/Rru_A0274/Rru_A2479/Rru_A2071/Rru_A1572/Rru_A1946/Rru_A1833/Rru_A1878/Rru_A0508/Rru_A2223/Rru_A2480/Rru_A1834/Rru_A0300/Rru_A0285/Rru_A1040/Rru_A1943	rrf:F11_06775/rrf:F11_10010/rrf:F11_06290/rrf:F11_01385/rrf:F11_12735/rrf:F11_10650/rrf:F11_08115/rrf:F11_10000/rrf:F11_09425/rrf:F11_09650/rrf:F11_02605/rrf:F11_11440/rrf:F11_12740/rrf:F11_09430/rrf:F11_01515/rrf:F11_01440/rrf:F11_05355/rrf:F11_09985	18
rrf01210	2-Oxocarboxylic acid metabolism	16/556	27/1304	0.0592108	0.272502	Rru_A1191/Rru_A1190/Rru_A3511/Rru_A0356/Rru_A1600/Rru_A0508/Rru_A2223/Rru_A3341/Rru_A0695/Rru_A1786/Rru_A1189/Rru_A0300/Rru_A0284/Rru_A2421/Rru_A0394/Rru_A0469	Rru_A1191/Rru_A1190/Rru_A3511/Rru_A0356/Rru_A1600/Rru_A0508/Rru_A2223/Rru_A3341/Rru_A0695/Rru_A1786/Rru_A1189/Rru_A0300/Rru_A0284/Rru_A2421/Rru_A0394/Rru_A0469	rrf:F11_06170/rrf:F11_06165/rrf:F11_17980/rrf:F11_01815/rrf:F11_08255/rrf:F11_02605/rrf:F11_11440/rrf:F11_17125/rrf:F11_03560/rrf:F11_09190/rrf:F11_06160/rrf:F11_01515/rrf:F11_01435/rrf:F11_12440/rrf:F11_02015/rrf:F11_02410	16
rrf00620	Pyruvate metabolism	29/556	54/1304	0.0626019	0.272502	Rru_A2466/Rru_A3575/Rru_A1215/Rru_A2465/Rru_A0274/Rru_A3000/Rru_A0931/Rru_A1210/Rru_A0930/Rru_A2722/Rru_A3405/Rru_A1946/Rru_A1503/Rru_A2654/Rru_A1881/Rru_A1880/Rru_A1879/Rru_A2435/Rru_A1878/Rru_A2434/Rru_A3542/Rru_A2956/Rru_A1927/Rru_A0695/Rru_A2398/Rru_A1121/Rru_A0218/Rru_A3673/Rru_A0285	Rru_A2466/Rru_A3575/Rru_A1215/Rru_A2465/Rru_A0274/Rru_A3000/Rru_A0931/Rru_A1210/Rru_A0930/Rru_A2722/Rru_A3405/Rru_A1946/Rru_A1503/Rru_A2654/Rru_A1881/Rru_A1880/Rru_A1879/Rru_A2435/Rru_A1878/Rru_A2434/Rru_A3542/Rru_A2956/Rru_A1927/Rru_A0695/Rru_A2398/Rru_A1121/Rru_A0218/Rru_A3673/Rru_A0285	rrf:F11_12670/rrf:F11_18300/rrf:F11_06290/rrf:F11_12665/rrf:F11_01385/rrf:F11_15365/rrf:F11_04800/rrf:F11_06265/rrf:F11_04795/rrf:F11_13980/rrf:F11_17450/rrf:F11_10000/rrf:F11_07765/rrf:F11_13635/rrf:F11_09665/rrf:F11_09660/rrf:F11_09655/rrf:F11_12510/rrf:F11_09650/rrf:F11_12505/rrf:F11_18135/rrf:F11_15150/rrf:F11_09905/rrf:F11_03560/rrf:F11_12325/rrf:F11_05775/rrf:F11_01095/rrf:F11_18790/rrf:F11…	29
rrf00290	Valine, leucine and isoleucine biosynthesis	11/556	18/1304	0.0883013	0.319723	Rru_A1191/Rru_A1190/Rru_A0508/Rru_A2223/Rru_A0695/Rru_A1786/Rru_A1189/Rru_A0300/Rru_A0284/Rru_A1040/Rru_A0469	Rru_A1191/Rru_A1190/Rru_A0508/Rru_A2223/Rru_A0695/Rru_A1786/Rru_A1189/Rru_A0300/Rru_A0284/Rru_A1040/Rru_A0469	rrf:F11_06170/rrf:F11_06165/rrf:F11_02605/rrf:F11_11440/rrf:F11_03560/rrf:F11_09190/rrf:F11_06160/rrf:F11_01515/rrf:F11_01435/rrf:F11_05355/rrf:F11_02410	11
rrf00710	Carbon fixation in photosynthetic organisms	12/556	20/1304	0.0885306	0.319723	Rru_A1210/Rru_A0595/Rru_A0596/Rru_A2404/Rru_A0221/Rru_A3542/Rru_A0222/Rru_A2956/Rru_A1889/Rru_A2403/Rru_A1359/Rru_A1828	Rru_A1210/Rru_A0595/Rru_A0596/Rru_A2404/Rru_A0221/Rru_A3542/Rru_A0222/Rru_A2956/Rru_A1889/Rru_A2403/Rru_A1359/Rru_A1828	rrf:F11_06265/rrf:F11_03045/rrf:F11_03050/rrf:F11_12355/rrf:F11_01110/rrf:F11_18135/rrf:F11_01115/rrf:F11_15150/rrf:F11_09710/rrf:F11_12350/rrf:F11_07020/rrf:F11_09400	12
rrf00770	Pantothenate and CoA biosynthesis	12/556	20/1304	0.0885306	0.319723	Rru_A1570/Rru_A1743/Rru_A0508/Rru_A3320/Rru_A2223/Rru_A1786/Rru_A1690/Rru_A0300/Rru_A0284/Rru_A0285/Rru_A3321/Rru_A0469	Rru_A1570/Rru_A1743/Rru_A0508/Rru_A3320/Rru_A2223/Rru_A1786/Rru_A1690/Rru_A0300/Rru_A0284/Rru_A0285/Rru_A3321/Rru_A0469	rrf:F11_08105/rrf:F11_08975/rrf:F11_02605/rrf:F11_17015/rrf:F11_11440/rrf:F11_09190/rrf:F11_08710/rrf:F11_01515/rrf:F11_01435/rrf:F11_01440/rrf:F11_17020/rrf:F11_02410	12
rrf02040	Flagellar assembly	25/556	47/1304	0.0907321	0.319723	Rru_A2822/Rru_A0547/Rru_A2842/Rru_A0546/Rru_A2843/Rru_A2528/Rru_A2821/Rru_A1843/Rru_A2823/Rru_A2536/Rru_A2830/Rru_A0542/Rru_A2853/Rru_A2829/Rru_A2840/Rru_A1842/Rru_A1073/Rru_A2824/Rru_A2534/Rru_A2431/Rru_A2535/Rru_A0539/Rru_A2852/Rru_A2849/Rru_A2858	Rru_A2822/Rru_A0547/Rru_A2842/Rru_A0546/Rru_A2843/Rru_A2528/Rru_A2821/Rru_A1843/Rru_A2823/Rru_A2536/Rru_A2830/Rru_A0542/Rru_A2853/Rru_A2829/Rru_A2840/Rru_A1842/Rru_A1073/Rru_A2824/Rru_A2534/Rru_A2431/Rru_A2535/Rru_A0539/Rru_A2852/Rru_A2849/Rru_A2858	rrf:F11_14475/rrf:F11_02805/rrf:F11_14575/rrf:F11_02800/rrf:F11_14580/rrf:F11_12985/rrf:F11_14470/rrf:F11_09475/rrf:F11_14480/rrf:F11_13025/rrf:F11_14515/rrf:F11_02780/rrf:F11_14630/rrf:F11_14510/rrf:F11_14565/rrf:F11_09470/rrf:F11_05530/rrf:F11_14485/rrf:F11_13015/rrf:F11_12490/rrf:F11_13020/rrf:F11_02765/rrf:F11_14625/rrf:F11_14610/rrf:F11_14655	25
rrf01120	Microbial metabolism in diverse environments	95/556	202/1304	0.0978259	0.329051	Rru_A1310/Rru_A3575/Rru_A1215/Rru_A2086/Rru_A2465/Rru_A1970/Rru_A1309/Rru_A0134/Rru_A0273/Rru_A1283/Rru_A2964/Rru_A0274/Rru_A1214/Rru_A3000/Rru_A1205/Rru_A1047/Rru_A0931/Rru_A1212/Rru_A3504/Rru_A1357/Rru_A2479/Rru_A1210/Rru_A0930/Rru_A2722/Rru_A1885/Rru_A1211/Rru_A3405/Rru_A1572/Rru_A0595/Rru_A1946/Rru_A1287/Rru_A1503/Rru_A2654/Rru_A1881/Rru_A3511/Rru_A1204/Rru_A0356/Rru_A1880/Rru_A0596/Rru_A2404…	Rru_A1310/Rru_A3575/Rru_A1215/Rru_A2086/Rru_A2465/Rru_A1970/Rru_A1309/Rru_A0134/Rru_A0273/Rru_A1283/Rru_A2964/Rru_A0274/Rru_A1214/Rru_A3000/Rru_A1205/Rru_A1047/Rru_A0931/Rru_A1212/Rru_A3504/Rru_A1357/Rru_A2479/Rru_A1210/Rru_A0930/Rru_A2722/Rru_A1885/Rru_A1211/Rru_A3405/Rru_A1572/Rru_A0595/Rru_A1946/Rru_A1287/Rru_A1503/Rru_A2654/Rru_A1881/Rru_A3511/Rru_A1204/Rru_A0356/Rru_A1880/Rru_A0596/Rru_A2404…	rrf:F11_06775/rrf:F11_18300/rrf:F11_06290/rrf:F11_10725/rrf:F11_12665/rrf:F11_10125/rrf:F11_06770/rrf:F11_00680/rrf:F11_01380/rrf:F11_06640/rrf:F11_15185/rrf:F11_01385/rrf:F11_06285/rrf:F11_15365/rrf:F11_06240/rrf:F11_05395/rrf:F11_04800/rrf:F11_06275/rrf:F11_17945/rrf:F11_07010/rrf:F11_12735/rrf:F11_06265/rrf:F11_04795/rrf:F11_13980/rrf:F11_09690/rrf:F11_06270/rrf:F11_17450/rrf:F11_08115/rrf:F11…	95
rrf00630	Glyoxylate and dicarboxylate metabolism	24/556	46/1304	0.119432	0.384261	Rru_A3050/Rru_A1300/Rru_A3575/Rru_A1215/Rru_A2086/Rru_A3051/Rru_A0273/Rru_A3049/Rru_A2964/Rru_A0274/Rru_A2479/Rru_A1210/Rru_A3048/Rru_A1572/Rru_A1946/Rru_A3511/Rru_A1600/Rru_A1878/Rru_A0217/Rru_A2480/Rru_A2079/Rru_A3031/Rru_A1827/Rru_A0556	Rru_A3050/Rru_A1300/Rru_A3575/Rru_A1215/Rru_A2086/Rru_A3051/Rru_A0273/Rru_A3049/Rru_A2964/Rru_A0274/Rru_A2479/Rru_A1210/Rru_A3048/Rru_A1572/Rru_A1946/Rru_A3511/Rru_A1600/Rru_A1878/Rru_A0217/Rru_A2480/Rru_A2079/Rru_A3031/Rru_A1827/Rru_A0556	rrf:F11_15625/rrf:F11_06725/rrf:F11_18300/rrf:F11_06290/rrf:F11_10725/rrf:F11_15630/rrf:F11_01380/rrf:F11_15620/rrf:F11_15185/rrf:F11_01385/rrf:F11_12735/rrf:F11_06265/rrf:F11_15615/rrf:F11_08115/rrf:F11_10000/rrf:F11_17980/rrf:F11_08255/rrf:F11_09650/rrf:F11_01090/rrf:F11_12740/rrf:F11_10690/rrf:F11_15525/rrf:F11_09395/rrf:F11_02850	24
rrf03060	Protein export	10/556	17/1304	0.133525	0.40066	Rru_A2668/Rru_A2967/Rru_A1853/Rru_A1772/Rru_A1773/Rru_A3610/Rru_A0235/Rru_A1888/Rru_A1771/Rru_A3339	Rru_A2668/Rru_A2967/Rru_A1853/Rru_A1772/Rru_A1773/Rru_A3610/Rru_A0235/Rru_A1888/Rru_A1771/Rru_A3339	rrf:F11_13705/rrf:F11_15200/rrf:F11_09525/rrf:F11_09120/rrf:F11_09125/rrf:F11_18475/rrf:F11_01185/rrf:F11_09705/rrf:F11_09115/rrf:F11_17115	10
rrf01503	Cationic antimicrobial peptide (CAMP) resistance	8/556	13/1304	0.135358	0.40066	Rru_A2148/Rru_A2051/Rru_A1597/Rru_A1798/Rru_A3699/Rru_A2050/Rru_A3700/Rru_A2201	Rru_A2148/Rru_A2051/Rru_A1597/Rru_A1798/Rru_A3699/Rru_A2050/Rru_A3700/Rru_A2201	rrf:F11_11065/rrf:F11_10550/rrf:F11_08240/rrf:F11_09250/rrf:F11_18920/rrf:F11_10545/rrf:F11_18925/rrf:F11_11330	8
rrf00230	Purine metabolism	24/556	47/1304	0.149381	0.42516	Rru_A2465/Rru_A1276/Rru_A2667/Rru_A1445/Rru_A0607/Rru_A2115/Rru_A1856/Rru_A1444/Rru_A3319/Rru_A1769/Rru_A2441/Rru_A2169/Rru_A0404/Rru_A0708/Rru_A1690/Rru_A1106/Rru_A3512/Rru_A2167/Rru_A0710/Rru_A2289/Rru_A0711/Rru_A2168/Rru_A3655/Rru_A0709	Rru_A2465/Rru_A1276/Rru_A2667/Rru_A1445/Rru_A0607/Rru_A2115/Rru_A1856/Rru_A1444/Rru_A3319/Rru_A1769/Rru_A2441/Rru_A2169/Rru_A0404/Rru_A0708/Rru_A1690/Rru_A1106/Rru_A3512/Rru_A2167/Rru_A0710/Rru_A2289/Rru_A0711/Rru_A2168/Rru_A3655/Rru_A0709	rrf:F11_12665/rrf:F11_06595/rrf:F11_13700/rrf:F11_07465/rrf:F11_03105/rrf:F11_10875/rrf:F11_09540/rrf:F11_07460/rrf:F11_17010/rrf:F11_09105/rrf:F11_12540/rrf:F11_11175/rrf:F11_02070/rrf:F11_03635/rrf:F11_08710/rrf:F11_05695/rrf:F11_17985/rrf:F11_11165/rrf:F11_03645/rrf:F11_11770/rrf:F11_03650/rrf:F11_11170/rrf:F11_18700/rrf:F11_03640	24
rrf00650	Butanoate metabolism	22/556	43/1304	0.160406	0.439632	Rru_A1309/Rru_A0134/Rru_A0273/Rru_A2964/Rru_A0274/Rru_A3000/Rru_A1205/Rru_A2722/Rru_A1946/Rru_A1204/Rru_A1203/Rru_A2413/Rru_A3079/Rru_A1057/Rru_A2041/Rru_A1927/Rru_A1834/Rru_A1202/Rru_A2398/Rru_A0049/Rru_A3673/Rru_A0284	Rru_A1309/Rru_A0134/Rru_A0273/Rru_A2964/Rru_A0274/Rru_A3000/Rru_A1205/Rru_A2722/Rru_A1946/Rru_A1204/Rru_A1203/Rru_A2413/Rru_A3079/Rru_A1057/Rru_A2041/Rru_A1927/Rru_A1834/Rru_A1202/Rru_A2398/Rru_A0049/Rru_A3673/Rru_A0284	rrf:F11_06770/rrf:F11_00680/rrf:F11_01380/rrf:F11_15185/rrf:F11_01385/rrf:F11_15365/rrf:F11_06240/rrf:F11_13980/rrf:F11_10000/rrf:F11_06235/rrf:F11_06230/rrf:F11_12400/rrf:F11_15775/rrf:F11_05450/rrf:F11_10495/rrf:F11_09905/rrf:F11_09430/rrf:F11_06225/rrf:F11_12325/rrf:F11_00250/rrf:F11_18790/rrf:F11_01435	22
rrf00520	Amino sugar and nucleotide sugar metabolism	14/556	26/1304	0.166651	0.440434	Rru_A0935/Rru_A2116/Rru_A2115/Rru_A1777/Rru_A2740/Rru_A2117/Rru_A3252/Rru_A3447/Rru_A0253/Rru_A2486/Rru_A1486/Rru_A0948/Rru_A1100/Rru_A0254	Rru_A0935/Rru_A2116/Rru_A2115/Rru_A1777/Rru_A2740/Rru_A2117/Rru_A3252/Rru_A3447/Rru_A0253/Rru_A2486/Rru_A1486/Rru_A0948/Rru_A1100/Rru_A0254	rrf:F11_04820/rrf:F11_10880/rrf:F11_10875/rrf:F11_09145/rrf:F11_14070/rrf:F11_10885/rrf:F11_16660/rrf:F11_17660/rrf:F11_01280/rrf:F11_12770/rrf:F11_07675/rrf:F11_04885/rrf:F11_05665/rrf:F11_01285	14
rrf00670	One carbon pool by folate	7/556	12/1304	0.207787	0.530215	Rru_A3051/Rru_A1827/Rru_A0556/Rru_A2792/Rru_A1084/Rru_A2168/Rru_A3655	Rru_A3051/Rru_A1827/Rru_A0556/Rru_A2792/Rru_A1084/Rru_A2168/Rru_A3655	rrf:F11_15630/rrf:F11_09395/rrf:F11_02850/rrf:F11_14325/rrf:F11_05585/rrf:F11_11170/rrf:F11_18700	7
rrf00240	Pyrimidine metabolism	14/556	27/1304	0.216405	0.533798	Rru_A1276/Rru_A1445/Rru_A1444/Rru_A1769/Rru_A2441/Rru_A2169/Rru_A1887/Rru_A1690/Rru_A1588/Rru_A0514/Rru_A2936/Rru_A2792/Rru_A2885/Rru_A1703	Rru_A1276/Rru_A1445/Rru_A1444/Rru_A1769/Rru_A2441/Rru_A2169/Rru_A1887/Rru_A1690/Rru_A1588/Rru_A0514/Rru_A2936/Rru_A2792/Rru_A2885/Rru_A1703	rrf:F11_06595/rrf:F11_07465/rrf:F11_07460/rrf:F11_09105/rrf:F11_12540/rrf:F11_11175/rrf:F11_09700/rrf:F11_08710/rrf:F11_08195/rrf:F11_02640/rrf:F11_15050/rrf:F11_14325/rrf:F11_14790/rrf:F11_08775	14
rrf01501	beta-Lactam resistance	13/556	25/1304	0.225201	0.537576	Rru_A0592/Rru_A0591/Rru_A2052/Rru_A2051/Rru_A0956/Rru_A1798/Rru_A3699/Rru_A1777/Rru_A2147/Rru_A2050/Rru_A0590/Rru_A0589/Rru_A3700	Rru_A0592/Rru_A0591/Rru_A2052/Rru_A2051/Rru_A0956/Rru_A1798/Rru_A3699/Rru_A1777/Rru_A2147/Rru_A2050/Rru_A0590/Rru_A0589/Rru_A3700	rrf:F11_03030/rrf:F11_03025/rrf:F11_10555/rrf:F11_10550/rrf:F11_04925/rrf:F11_09250/rrf:F11_18920/rrf:F11_09145/rrf:F11_11060/rrf:F11_10545/rrf:F11_03020/rrf:F11_03015/rrf:F11_18925	13
rrf00550	Peptidoglycan biosynthesis	11/556	21/1304	0.244481	0.565361	Rru_A0956/Rru_A1590/Rru_A0953/Rru_A0954/Rru_A0949/Rru_A2147/Rru_A0952/Rru_A1704/Rru_A0947/Rru_A0955/Rru_A0948	Rru_A0956/Rru_A1590/Rru_A0953/Rru_A0954/Rru_A0949/Rru_A2147/Rru_A0952/Rru_A1704/Rru_A0947/Rru_A0955/Rru_A0948	rrf:F11_04925/rrf:F11_08205/rrf:F11_04910/rrf:F11_04915/rrf:F11_04890/rrf:F11_11060/rrf:F11_04905/rrf:F11_08780/rrf:F11_04880/rrf:F11_04920/rrf:F11_04885	11
rrf03070	Bacterial secretion system	10/556	19/1304	0.25511	0.572066	Rru_A2668/Rru_A1798/Rru_A3151/Rru_A1772/Rru_A1773/Rru_A3610/Rru_A0235/Rru_A1888/Rru_A1771/Rru_A3339	Rru_A2668/Rru_A1798/Rru_A3151/Rru_A1772/Rru_A1773/Rru_A3610/Rru_A0235/Rru_A1888/Rru_A1771/Rru_A3339	rrf:F11_13705/rrf:F11_09250/rrf:F11_16145/rrf:F11_09120/rrf:F11_09125/rrf:F11_18475/rrf:F11_01185/rrf:F11_09705/rrf:F11_09115/rrf:F11_17115	10
rrf00362	Benzoate degradation	8/556	15/1304	0.278863	0.606938	Rru_A1310/Rru_A1309/Rru_A0274/Rru_A1946/Rru_A3079/Rru_A1834/Rru_A0049/Rru_A3673	Rru_A1310/Rru_A1309/Rru_A0274/Rru_A1946/Rru_A3079/Rru_A1834/Rru_A0049/Rru_A3673	rrf:F11_06775/rrf:F11_06770/rrf:F11_01385/rrf:F11_10000/rrf:F11_15775/rrf:F11_09430/rrf:F11_00250/rrf:F11_18790	8
rrf00541	O-Antigen nucleotide sugar biosynthesis	7/556	13/1304	0.292288	0.617979	Rru_A0935/Rru_A2116/Rru_A2740/Rru_A2117/Rru_A0253/Rru_A1486/Rru_A0254	Rru_A0935/Rru_A2116/Rru_A2740/Rru_A2117/Rru_A0253/Rru_A1486/Rru_A0254	rrf:F11_04820/rrf:F11_10880/rrf:F11_14070/rrf:F11_10885/rrf:F11_01280/rrf:F11_07675/rrf:F11_01285	7
rrf00220	Arginine biosynthesis	8/556	16/1304	0.361612	0.743314	Rru_A2086/Rru_A3663/Rru_A3341/Rru_A3751/Rru_A2079/Rru_A2421/Rru_A0394/Rru_A0709	Rru_A2086/Rru_A3663/Rru_A3341/Rru_A3751/Rru_A2079/Rru_A2421/Rru_A0394/Rru_A0709	rrf:F11_10725/rrf:F11_18740/rrf:F11_17125/rrf:F11_19190/rrf:F11_10690/rrf:F11_12440/rrf:F11_02015/rrf:F11_03640	8
rrf00760	Nicotinate and nicotinamide metabolism	9/556	19/1304	0.422105	0.84421	Rru_A2181/Rru_A0134/Rru_A2182/Rru_A1237/Rru_A2183/Rru_A1769/Rru_A0684/Rru_A1690/Rru_A0687	Rru_A2181/Rru_A0134/Rru_A2182/Rru_A1237/Rru_A2183/Rru_A1769/Rru_A0684/Rru_A1690/Rru_A0687	rrf:F11_11235/rrf:F11_00680/rrf:F11_11240/rrf:F11_06400/rrf:F11_11245/rrf:F11_09105/rrf:F11_03505/rrf:F11_08710/rrf:F11_03520	9
rrf00680	Methane metabolism	15/556	33/1304	0.436065	0.846505	Rru_A3575/Rru_A1283/Rru_A1047/Rru_A1210/Rru_A1885/Rru_A3405/Rru_A1287/Rru_A0596/Rru_A0217/Rru_A3406/Rru_A2456/Rru_A2403/Rru_A3407/Rru_A0312/Rru_A1827	Rru_A3575/Rru_A1283/Rru_A1047/Rru_A1210/Rru_A1885/Rru_A3405/Rru_A1287/Rru_A0596/Rru_A0217/Rru_A3406/Rru_A2456/Rru_A2403/Rru_A3407/Rru_A0312/Rru_A1827	rrf:F11_18300/rrf:F11_06640/rrf:F11_05395/rrf:F11_06265/rrf:F11_09690/rrf:F11_17450/rrf:F11_06660/rrf:F11_03050/rrf:F11_01090/rrf:F11_17455/rrf:F11_12620/rrf:F11_12350/rrf:F11_17460/rrf:F11_01575/rrf:F11_09395	15
rrf00900	Terpenoid backbone biosynthesis	8/556	17/1304	0.446131	0.846505	Rru_A0274/Rru_A1946/Rru_A0747/Rru_A1590/Rru_A2950/Rru_A0059/Rru_A1592/Rru_A2618	Rru_A0274/Rru_A1946/Rru_A0747/Rru_A1590/Rru_A2950/Rru_A0059/Rru_A1592/Rru_A2618	rrf:F11_01385/rrf:F11_10000/rrf:F11_03830/rrf:F11_08205/rrf:F11_15120/rrf:F11_00300/rrf:F11_08215/rrf:F11_13455	8
rrf00030	Pentose phosphate pathway	10/556	22/1304	0.475163	0.879051	Rru_A2297/Rru_A1047/Rru_A1357/Rru_A0595/Rru_A0596/Rru_A2115/Rru_A2403/Rru_A3407/Rru_A1359/Rru_A1828	Rru_A2297/Rru_A1047/Rru_A1357/Rru_A0595/Rru_A0596/Rru_A2115/Rru_A2403/Rru_A3407/Rru_A1359/Rru_A1828	rrf:F11_11810/rrf:F11_05395/rrf:F11_07010/rrf:F11_03045/rrf:F11_03050/rrf:F11_10875/rrf:F11_12350/rrf:F11_17460/rrf:F11_07020/rrf:F11_09400	10
rrf00310	Lysine degradation	9/556	20/1304	0.500576	0.888	Rru_A1215/Rru_A0134/Rru_A0274/Rru_A1214/Rru_A1946/Rru_A1878/Rru_A1834/Rru_A0285/Rru_A1682	Rru_A1215/Rru_A0134/Rru_A0274/Rru_A1214/Rru_A1946/Rru_A1878/Rru_A1834/Rru_A0285/Rru_A1682	rrf:F11_06290/rrf:F11_00680/rrf:F11_01385/rrf:F11_06285/rrf:F11_10000/rrf:F11_09650/rrf:F11_09430/rrf:F11_01440/rrf:F11_08670	9
rrf00561	Glycerolipid metabolism	6/556	13/1304	0.504	0.888	Rru_A1503/Rru_A1666/Rru_A1341/Rru_A1340/Rru_A2009/Rru_A0285	Rru_A1503/Rru_A1666/Rru_A1341/Rru_A1340/Rru_A2009/Rru_A0285	rrf:F11_07765/rrf:F11_08585/rrf:F11_06935/rrf:F11_06930/rrf:F11_10325/rrf:F11_01440	6
rrf00130	Ubiquinone and other terpenoid-quinone biosynthesis	5/556	11/1304	0.53994	0.920726	Rru_A0373/Rru_A3707/Rru_A3798/Rru_A0572/Rru_A2053	Rru_A0373/Rru_A3707/Rru_A3798/Rru_A0572/Rru_A2053	rrf:F11_01905/rrf:F11_18965/rrf:F11_19425/rrf:F11_02930/rrf:F11_10560	5
rrf00380	Tryptophan metabolism	7/556	16/1304	0.559901	0.920726	Rru_A1215/Rru_A0274/Rru_A1214/Rru_A1946/Rru_A1878/Rru_A1834/Rru_A0285	Rru_A1215/Rru_A0274/Rru_A1214/Rru_A1946/Rru_A1878/Rru_A1834/Rru_A0285	rrf:F11_06290/rrf:F11_01385/rrf:F11_06285/rrf:F11_10000/rrf:F11_09650/rrf:F11_09430/rrf:F11_01440	7
rrf03018	RNA degradation	7/556	16/1304	0.559901	0.920726	Rru_A1885/Rru_A2149/Rru_A1571/Rru_A1230/Rru_A3785/Rru_A0587/Rru_A2161	Rru_A1885/Rru_A2149/Rru_A1571/Rru_A1230/Rru_A3785/Rru_A0587/Rru_A2161	rrf:F11_09690/rrf:F11_11070/rrf:F11_08110/rrf:F11_06365/rrf:F11_19360/rrf:F11_03005/rrf:F11_11135	7
rrf00400	Phenylalanine, tyrosine and tryptophan biosynthesis	9/556	21/1304	0.575644	0.926036	Rru_A1979/Rru_A0972/Rru_A2433/Rru_A1895/Rru_A3427/Rru_A3162/Rru_A1891/Rru_A1897/Rru_A0683	Rru_A1979/Rru_A0972/Rru_A2433/Rru_A1895/Rru_A3427/Rru_A3162/Rru_A1891/Rru_A1897/Rru_A0683	rrf:F11_10170/rrf:F11_05005/rrf:F11_12500/rrf:F11_09740/rrf:F11_17560/rrf:F11_16200/rrf:F11_09720/rrf:F11_09750/rrf:F11_03500	9
rrf00300	Lysine biosynthesis	8/556	19/1304	0.60611	0.9543	Rru_A0954/Rru_A1865/Rru_A2410/Rru_A0955/Rru_A3480/Rru_A0396/Rru_A3479/Rru_A3706	Rru_A0954/Rru_A1865/Rru_A2410/Rru_A0955/Rru_A3480/Rru_A0396/Rru_A3479/Rru_A3706	rrf:F11_04915/rrf:F11_09585/rrf:F11_12385/rrf:F11_04920/rrf:F11_17825/rrf:F11_02025/rrf:F11_17820/rrf:F11_18960	8
rrf00564	Glycerophospholipid metabolism	6/556	15/1304	0.676463	0.956957	Rru_A1591/Rru_A3585/Rru_A3786/Rru_A2221/Rru_A1869/Rru_A3571	Rru_A1591/Rru_A3585/Rru_A3786/Rru_A2221/Rru_A1869/Rru_A3571	rrf:F11_08210/rrf:F11_18350/rrf:F11_19365/rrf:F11_11430/rrf:F11_09605/rrf:F11_18280	6
rrf01240	Biosynthesis of cofactors	60/556	146/1304	0.686466	0.956957	Rru_A1215/Rru_A2465/Rru_A1877/Rru_A1570/Rru_A3617/Rru_A2667/Rru_A1743/Rru_A3616/Rru_A2116/Rru_A0373/Rru_A1822/Rru_A1288/Rru_A1878/Rru_A1237/Rru_A0508/Rru_A3568/Rru_A1837/Rru_A3320/Rru_A2223/Rru_A3707/Rru_A0418/Rru_A1596/Rru_A1601/Rru_A3798/Rru_A0684/Rru_A2169/Rru_A2219/Rru_A0268/Rru_A0572/Rru_A0206/Rru_A0917/Rru_A2053/Rru_A1824/Rru_A1887/Rru_A2117/Rru_A1106/Rru_A0300/Rru_A2222/Rru_A3226/Rru_A1588…	Rru_A1215/Rru_A2465/Rru_A1877/Rru_A1570/Rru_A3617/Rru_A2667/Rru_A1743/Rru_A3616/Rru_A2116/Rru_A0373/Rru_A1822/Rru_A1288/Rru_A1878/Rru_A1237/Rru_A0508/Rru_A3568/Rru_A1837/Rru_A3320/Rru_A2223/Rru_A3707/Rru_A0418/Rru_A1596/Rru_A1601/Rru_A3798/Rru_A0684/Rru_A2169/Rru_A2219/Rru_A0268/Rru_A0572/Rru_A0206/Rru_A0917/Rru_A2053/Rru_A1824/Rru_A1887/Rru_A2117/Rru_A1106/Rru_A0300/Rru_A2222/Rru_A3226/Rru_A1588…	rrf:F11_06290/rrf:F11_12665/rrf:F11_09645/rrf:F11_08105/rrf:F11_18510/rrf:F11_13700/rrf:F11_08975/rrf:F11_18505/rrf:F11_10880/rrf:F11_01905/rrf:F11_09370/rrf:F11_06665/rrf:F11_09650/rrf:F11_06400/rrf:F11_02605/rrf:F11_18265/rrf:F11_09445/rrf:F11_17015/rrf:F11_11440/rrf:F11_18965/rrf:F11_02140/rrf:F11_08235/rrf:F11_08260/rrf:F11_19425/rrf:F11_03505/rrf:F11_11175/rrf:F11_11420/rrf:F11_01355/rrf:F11…	60
rrf02030	Bacterial chemotaxis	23/556	57/1304	0.687497	0.956957	Rru_A1554/Rru_A0522/Rru_A2837/Rru_A2356/Rru_A1160/Rru_A0524/Rru_A0521/Rru_A1400/Rru_A2562/Rru_A1402/Rru_A0523/Rru_A1843/Rru_A1401/Rru_A0542/Rru_A3665/Rru_A2840/Rru_A1842/Rru_A1073/Rru_A1403/Rru_A1398/Rru_A1500/Rru_A2330/Rru_A1399	Rru_A1554/Rru_A0522/Rru_A2837/Rru_A2356/Rru_A1160/Rru_A0524/Rru_A0521/Rru_A1400/Rru_A2562/Rru_A1402/Rru_A0523/Rru_A1843/Rru_A1401/Rru_A0542/Rru_A3665/Rru_A2840/Rru_A1842/Rru_A1073/Rru_A1403/Rru_A1398/Rru_A1500/Rru_A2330/Rru_A1399	rrf:F11_08020/rrf:F11_02680/rrf:F11_14550/rrf:F11_12115/rrf:F11_06000/rrf:F11_02690/rrf:F11_02675/rrf:F11_07230/rrf:F11_13155/rrf:F11_07240/rrf:F11_02685/rrf:F11_09475/rrf:F11_07235/rrf:F11_02780/rrf:F11_18750/rrf:F11_14565/rrf:F11_09470/rrf:F11_05530/rrf:F11_07245/rrf:F11_07220/rrf:F11_07745/rrf:F11_11980/rrf:F11_07225	23
rrf00500	Starch and sucrose metabolism	9/556	23/1304	0.707881	0.956957	Rru_A2115/Rru_A2245/Rru_A1607/Rru_A1606/Rru_A2117/Rru_A2244/Rru_A2486/Rru_A1605/Rru_A2576	Rru_A2115/Rru_A2245/Rru_A1607/Rru_A1606/Rru_A2117/Rru_A2244/Rru_A2486/Rru_A1605/Rru_A2576	rrf:F11_10875/rrf:F11_11550/rrf:F11_08290/rrf:F11_08285/rrf:F11_10885/rrf:F11_11545/rrf:F11_12770/rrf:F11_08280/rrf:F11_13230	9
rrf00260	Glycine, serine and threonine metabolism	12/556	31/1304	0.734025	0.956957	Rru_A3050/Rru_A1215/Rru_A1979/Rru_A3051/Rru_A3049/Rru_A3048/Rru_A1878/Rru_A2456/Rru_A3233/Rru_A2410/Rru_A1827/Rru_A3427	Rru_A3050/Rru_A1215/Rru_A1979/Rru_A3051/Rru_A3049/Rru_A3048/Rru_A1878/Rru_A2456/Rru_A3233/Rru_A2410/Rru_A1827/Rru_A3427	rrf:F11_15625/rrf:F11_06290/rrf:F11_10170/rrf:F11_15630/rrf:F11_15620/rrf:F11_15615/rrf:F11_09650/rrf:F11_12620/rrf:F11_16560/rrf:F11_12385/rrf:F11_09395/rrf:F11_17560	12
rrf00330	Arginine and proline metabolism	8/556	21/1304	0.73851	0.956957	Rru_A3729/Rru_A3466/Rru_A2066/Rru_A2159/Rru_A2065/Rru_A0084/Rru_A0285/Rru_A1682	Rru_A3729/Rru_A3466/Rru_A2066/Rru_A2159/Rru_A2065/Rru_A0084/Rru_A0285/Rru_A1682	rrf:F11_19075/rrf:F11_17755/rrf:F11_10625/rrf:F11_11125/rrf:F11_10620/rrf:F11_00425/rrf:F11_01440/rrf:F11_08670	8
rrf00920	Sulfur metabolism	8/556	21/1304	0.73851	0.956957	Rru_A1316/Rru_A0435/Rru_A0445/Rru_A1615/Rru_A3400/Rru_A2289/Rru_A3794/Rru_A3266	Rru_A1316/Rru_A0435/Rru_A0445/Rru_A1615/Rru_A3400/Rru_A2289/Rru_A3794/Rru_A3266	rrf:F11_06805/rrf:F11_02225/rrf:F11_02275/rrf:F11_08330/rrf:F11_17425/rrf:F11_11770/rrf:F11_19405/rrf:F11_16735	8
rrf03430	Mismatch repair	6/556	16/1304	0.746401	0.956957	Rru_A2617/Rru_A1582/Rru_A0002/Rru_A3473/Rru_A3611/Rru_A2946	Rru_A2617/Rru_A1582/Rru_A0002/Rru_A3473/Rru_A3611/Rru_A2946	rrf:F11_13450/rrf:F11_08165/rrf:F11_00010/rrf:F11_17790/rrf:F11_18480/rrf:F11_15100	6
rrf00270	Cysteine and methionine metabolism	15/556	39/1304	0.756502	0.956957	Rru_A1210/Rru_A0508/Rru_A2223/Rru_A3396/Rru_A1613/Rru_A0917/Rru_A2456/Rru_A1836/Rru_A1615/Rru_A0300/Rru_A2410/Rru_A3690/Rru_A3776/Rru_A3794/Rru_A3266	Rru_A1210/Rru_A0508/Rru_A2223/Rru_A3396/Rru_A1613/Rru_A0917/Rru_A2456/Rru_A1836/Rru_A1615/Rru_A0300/Rru_A2410/Rru_A3690/Rru_A3776/Rru_A3794/Rru_A3266	rrf:F11_06265/rrf:F11_02605/rrf:F11_11440/rrf:F11_17405/rrf:F11_08320/rrf:F11_04730/rrf:F11_12620/rrf:F11_09440/rrf:F11_08330/rrf:F11_01515/rrf:F11_12385/rrf:F11_18875/rrf:F11_19315/rrf:F11_19405/rrf:F11_16735	15
rrf00450	Selenocompound metabolism	4/556	11/1304	0.763562	0.956957	Rru_A2898/Rru_A1701/Rru_A1613/Rru_A2289	Rru_A2898/Rru_A1701/Rru_A1613/Rru_A2289	rrf:F11_14855/rrf:F11_08765/rrf:F11_08320/rrf:F11_11770	4
rrf00250	Alanine, aspartate and glutamate metabolism	14/556	37/1304	0.777434	0.956957	Rru_A2086/Rru_A0134/Rru_A3663/Rru_A0019/Rru_A3751/Rru_A1279/Rru_A0404/Rru_A2041/Rru_A2079/Rru_A1989/Rru_A1106/Rru_A0819/Rru_A0709/Rru_A2885	Rru_A2086/Rru_A0134/Rru_A3663/Rru_A0019/Rru_A3751/Rru_A1279/Rru_A0404/Rru_A2041/Rru_A2079/Rru_A1989/Rru_A1106/Rru_A0819/Rru_A0709/Rru_A2885	rrf:F11_10725/rrf:F11_00680/rrf:F11_18740/rrf:F11_00100/rrf:F11_19190/rrf:F11_06610/rrf:F11_02070/rrf:F11_10495/rrf:F11_10690/rrf:F11_10220/rrf:F11_05695/rrf:F11_04225/rrf:F11_03640/rrf:F11_14790	14
rrf00480	Glutathione metabolism	9/556	25/1304	0.810242	0.956957	Rru_A3057/Rru_A0356/Rru_A3271/Rru_A0454/Rru_A3193/Rru_A2424/Rru_A0682/Rru_A0138/Rru_A3690	Rru_A3057/Rru_A0356/Rru_A3271/Rru_A0454/Rru_A3193/Rru_A2424/Rru_A0682/Rru_A0138/Rru_A3690	rrf:F11_15660/rrf:F11_01815/rrf:F11_16760/rrf:F11_02330/rrf:F11_16355/rrf:F11_12455/rrf:F11_03495/rrf:F11_00700/rrf:F11_18875	9
rrf00640	Propanoate metabolism	16/556	43/1304	0.812419	0.956957	Rru_A3575/Rru_A1215/Rru_A0274/Rru_A3000/Rru_A1212/Rru_A2479/Rru_A2071/Rru_A1211/Rru_A1572/Rru_A1946/Rru_A2435/Rru_A1878/Rru_A2434/Rru_A2480/Rru_A1834/Rru_A0218	Rru_A3575/Rru_A1215/Rru_A0274/Rru_A3000/Rru_A1212/Rru_A2479/Rru_A2071/Rru_A1211/Rru_A1572/Rru_A1946/Rru_A2435/Rru_A1878/Rru_A2434/Rru_A2480/Rru_A1834/Rru_A0218	rrf:F11_18300/rrf:F11_06290/rrf:F11_01385/rrf:F11_15365/rrf:F11_06275/rrf:F11_12735/rrf:F11_10650/rrf:F11_06270/rrf:F11_08115/rrf:F11_10000/rrf:F11_12510/rrf:F11_09650/rrf:F11_12505/rrf:F11_12740/rrf:F11_09430/rrf:F11_01095	16
rrf03440	Homologous recombination	7/556	20/1304	0.821575	0.956957	Rru_A1582/Rru_A3471/Rru_A0002/Rru_A3473/Rru_A1087/Rru_A3611/Rru_A1088	Rru_A1582/Rru_A3471/Rru_A0002/Rru_A3473/Rru_A1087/Rru_A3611/Rru_A1088	rrf:F11_08165/rrf:F11_17780/rrf:F11_00010/rrf:F11_17790/rrf:F11_05600/rrf:F11_18480/rrf:F11_05605	7
rrf00360	Phenylalanine metabolism	4/556	12/1304	0.827639	0.956957	Rru_A3504/Rru_A3079/Rru_A1834/Rru_A1682	Rru_A3504/Rru_A3079/Rru_A1834/Rru_A1682	rrf:F11_17945/rrf:F11_15775/rrf:F11_09430/rrf:F11_08670	4
rrf00730	Thiamine metabolism	4/556	12/1304	0.827639	0.956957	Rru_A2667/Rru_A2025/Rru_A2027/Rru_A1080	Rru_A2667/Rru_A2025/Rru_A2027/Rru_A1080	rrf:F11_13700/rrf:F11_10415/rrf:F11_10425/rrf:F11_05565	4
rrf04122	Sulfur relay system	4/556	12/1304	0.827639	0.956957	Rru_A1288/Rru_A0268/Rru_A1615/Rru_A2027	Rru_A1288/Rru_A0268/Rru_A1615/Rru_A2027	rrf:F11_06665/rrf:F11_01355/rrf:F11_08330/rrf:F11_10425	4
rrf02024	Quorum sensing	35/556	97/1304	0.929244	0.999527	Rru_A3728/Rru_A3506/Rru_A3505/Rru_A1312/Rru_A3508/Rru_A3509/Rru_A3507/Rru_A3510/Rru_A0592/Rru_A1746/Rru_A0591/Rru_A2052/Rru_A3306/Rru_A2101/Rru_A2668/Rru_A1918/Rru_A3396/Rru_A1895/Rru_A3305/Rru_A2191/Rru_A3395/Rru_A2178/Rru_A3610/Rru_A1917/Rru_A0235/Rru_A3304/Rru_A1749/Rru_A0590/Rru_A1888/Rru_A3307/Rru_A0589/Rru_A3339/Rru_A1891/Rru_A1920/Rru_A0683	Rru_A3728/Rru_A3506/Rru_A3505/Rru_A1312/Rru_A3508/Rru_A3509/Rru_A3507/Rru_A3510/Rru_A0592/Rru_A1746/Rru_A0591/Rru_A2052/Rru_A3306/Rru_A2101/Rru_A2668/Rru_A1918/Rru_A3396/Rru_A1895/Rru_A3305/Rru_A2191/Rru_A3395/Rru_A2178/Rru_A3610/Rru_A1917/Rru_A0235/Rru_A3304/Rru_A1749/Rru_A0590/Rru_A1888/Rru_A3307/Rru_A0589/Rru_A3339/Rru_A1891/Rru_A1920/Rru_A0683	rrf:F11_19070/rrf:F11_17955/rrf:F11_17950/rrf:F11_06785/rrf:F11_17965/rrf:F11_17970/rrf:F11_17960/rrf:F11_17975/rrf:F11_03030/rrf:F11_08990/rrf:F11_03025/rrf:F11_10555/rrf:F11_16935/rrf:F11_10800/rrf:F11_13705/rrf:F11_09860/rrf:F11_17405/rrf:F11_09740/rrf:F11_16930/rrf:F11_11280/rrf:F11_17400/rrf:F11_11220/rrf:F11_18475/rrf:F11_09855/rrf:F11_01185/rrf:F11_16925/rrf:F11_09005/rrf:F11_03020/rrf:F11…	35
rrf03030	DNA replication	4/556	15/1304	0.939501	0.999527	Rru_A1582/Rru_A0002/Rru_A3473/Rru_A3611	Rru_A1582/Rru_A0002/Rru_A3473/Rru_A3611	rrf:F11_08165/rrf:F11_00010/rrf:F11_17790/rrf:F11_18480	4
rrf00910	Nitrogen metabolism	6/556	23/1304	0.969614	0.999527	Rru_A2086/Rru_A1725/Rru_A3663/Rru_A0019/Rru_A3787/Rru_A2079	Rru_A2086/Rru_A1725/Rru_A3663/Rru_A0019/Rru_A3787/Rru_A2079	rrf:F11_10725/rrf:F11_08885/rrf:F11_18740/rrf:F11_00100/rrf:F11_19370/rrf:F11_10690	6
rrf00540	Lipopolysaccharide biosynthesis	4/556	17/1304	0.971778	0.999527	Rru_A1886/Rru_A1597/Rru_A2472/Rru_A0043	Rru_A1886/Rru_A1597/Rru_A2472/Rru_A0043	rrf:F11_09695/rrf:F11_08240/rrf:F11_12700/rrf:F11_00220	4
rrf00790	Folate biosynthesis	6/556	24/1304	0.978571	0.999527	Rru_A1288/Rru_A2219/Rru_A0268/Rru_A2222/Rru_A1832/Rru_A1823	Rru_A1288/Rru_A2219/Rru_A0268/Rru_A2222/Rru_A1832/Rru_A1823	rrf:F11_06665/rrf:F11_11420/rrf:F11_01355/rrf:F11_11435/rrf:F11_09420/rrf:F11_09375	6
rrf00625	Chloroalkane and chloroalkene degradation	3/556	15/1304	0.983671	0.999527	Rru_A0930/Rru_A3405/Rru_A0285	Rru_A0930/Rru_A3405/Rru_A0285	rrf:F11_04795/rrf:F11_17450/rrf:F11_01440	3
rrf03410	Base excision repair	2/556	12/1304	0.987717	0.999527	Rru_A1573/Rru_A1784	Rru_A1573/Rru_A1784	rrf:F11_08120/rrf:F11_09180	2
rrf02020	Two-component system	48/556	146/1304	0.995946	0.999527	Rru_A2085/Rru_A1554/Rru_A2086/Rru_A3676/Rru_A0522/Rru_A3677/Rru_A1283/Rru_A2089/Rru_A0274/Rru_A2087/Rru_A2088/Rru_A3678/Rru_A2090/Rru_A3330/Rru_A3332/Rru_A2837/Rru_A3331/Rru_A1020/Rru_A1946/Rru_A1160/Rru_A0524/Rru_A2101/Rru_A0521/Rru_A1798/Rru_A0525/Rru_A1400/Rru_A1192/Rru_A2562/Rru_A1402/Rru_A0523/Rru_A1401/Rru_A2740/Rru_A3665/Rru_A2079/Rru_A1842/Rru_A1403/Rru_A2534/Rru_A3206/Rru_A1398/Rru_A2201…	Rru_A2085/Rru_A1554/Rru_A2086/Rru_A3676/Rru_A0522/Rru_A3677/Rru_A1283/Rru_A2089/Rru_A0274/Rru_A2087/Rru_A2088/Rru_A3678/Rru_A2090/Rru_A3330/Rru_A3332/Rru_A2837/Rru_A3331/Rru_A1020/Rru_A1946/Rru_A1160/Rru_A0524/Rru_A2101/Rru_A0521/Rru_A1798/Rru_A0525/Rru_A1400/Rru_A1192/Rru_A2562/Rru_A1402/Rru_A0523/Rru_A1401/Rru_A2740/Rru_A3665/Rru_A2079/Rru_A1842/Rru_A1403/Rru_A2534/Rru_A3206/Rru_A1398/Rru_A2201…	rrf:F11_10720/rrf:F11_08020/rrf:F11_10725/rrf:F11_18805/rrf:F11_02680/rrf:F11_18810/rrf:F11_06640/rrf:F11_10740/rrf:F11_01385/rrf:F11_10730/rrf:F11_10735/rrf:F11_18815/rrf:F11_10745/rrf:F11_17065/rrf:F11_17080/rrf:F11_14550/rrf:F11_17075/rrf:F11_05255/rrf:F11_10000/rrf:F11_06000/rrf:F11_02690/rrf:F11_10800/rrf:F11_02675/rrf:F11_09250/rrf:F11_02695/rrf:F11_07230/rrf:F11_06175/rrf:F11_13155/rrf:F11…	48
rrf00860	Porphyrin and chlorophyll metabolism	14/556	55/1304	0.997794	0.999527	Rru_A0485/Rru_A3617/Rru_A3616/Rru_A0627/Rru_A3568/Rru_A1837/Rru_A1601/Rru_A0206/Rru_A2195/Rru_A0623/Rru_A2504/Rru_A0620/Rru_A0622/Rru_A0486	Rru_A0485/Rru_A3617/Rru_A3616/Rru_A0627/Rru_A3568/Rru_A1837/Rru_A1601/Rru_A0206/Rru_A2195/Rru_A0623/Rru_A2504/Rru_A0620/Rru_A0622/Rru_A0486	rrf:F11_02490/rrf:F11_18510/rrf:F11_18505/rrf:F11_03215/rrf:F11_18265/rrf:F11_09445/rrf:F11_08260/rrf:F11_01030/rrf:F11_11300/rrf:F11_03195/rrf:F11_12865/rrf:F11_03180/rrf:F11_03190/rrf:F11_02495	14
rrf02010	ABC transporters	56/556	177/1304	0.999527	0.999527	Rru_A2475/Rru_A2477/Rru_A2476/Rru_A3728/Rru_A3506/Rru_A3505/Rru_A2251/Rru_A3508/Rru_A2089/Rru_A3507/Rru_A3510/Rru_A2087/Rru_A0592/Rru_A1746/Rru_A2359/Rru_A2088/Rru_A0038/Rru_A2090/Rru_A2439/Rru_A2357/Rru_A2360/Rru_A0591/Rru_A2252/Rru_A2356/Rru_A2438/Rru_A0247/Rru_A3306/Rru_A2358/Rru_A0703/Rru_A0704/Rru_A0092/Rru_A3305/Rru_A1528/Rru_A0093/Rru_A1902/Rru_A0037/Rru_A1001/Rru_A2250/Rru_A3304/Rru_A3400…	Rru_A2475/Rru_A2477/Rru_A2476/Rru_A3728/Rru_A3506/Rru_A3505/Rru_A2251/Rru_A3508/Rru_A2089/Rru_A3507/Rru_A3510/Rru_A2087/Rru_A0592/Rru_A1746/Rru_A2359/Rru_A2088/Rru_A0038/Rru_A2090/Rru_A2439/Rru_A2357/Rru_A2360/Rru_A0591/Rru_A2252/Rru_A2356/Rru_A2438/Rru_A0247/Rru_A3306/Rru_A2358/Rru_A0703/Rru_A0704/Rru_A0092/Rru_A3305/Rru_A1528/Rru_A0093/Rru_A1902/Rru_A0037/Rru_A1001/Rru_A2250/Rru_A3304/Rru_A3400…	rrf:F11_12715/rrf:F11_12725/rrf:F11_12720/rrf:F11_19070/rrf:F11_17955/rrf:F11_17950/rrf:F11_11580/rrf:F11_17965/rrf:F11_10740/rrf:F11_17960/rrf:F11_17975/rrf:F11_10730/rrf:F11_03030/rrf:F11_08990/rrf:F11_12130/rrf:F11_10735/rrf:F11_00195/rrf:F11_10745/rrf:F11_12530/rrf:F11_12120/rrf:F11_12135/rrf:F11_03025/rrf:F11_11585/rrf:F11_12115/rrf:F11_12525/rrf:F11_01250/rrf:F11_16935/rrf:F11_12125/rrf:F11…	56
