# Supplementary material for: The metabolic pathways of carbon assimilation and polyhydroxyalkanoate production by Rhodospirillum rubrum in response to different atmospheric fermentation
Source: PLoS One. 2024 Jul 24;19(7):e0306222. doi: 10.1371/journal.pone.0306222 (PMC11268599; doi:10.1371/journal.pone.0306222)
Supplement: S2 Appendix — (XLTX) [file pone.0306222.s003.xltx]

## Sheet: R2YHvsR2YC_KEGGenrich_significa
KEGGID	Description	GeneRatio	BgRatio	pvalue	padj	geneID	geneName	keggID	Count
rrf03010	Ribosome	47/403	54/1304	2.77e-18	2.02e-16	Rru_A1185/Rru_A2151/Rru_A2152/Rru_A2675/Rru_A2674/Rru_A1188/Rru_A2672/Rru_A2673/Rru_A1665/Rru_A2696/Rru_A0413/Rru_A0701/Rru_A3746/Rru_A2676/Rru_A3784/Rru_A2677/Rru_A0414/Rru_A2697/Rru_A2671/Rru_A2670/Rru_A0411/Rru_A3336/Rru_A2698/Rru_A2699/Rru_A0293/Rru_A2678/Rru_A2663/Rru_A2689/Rru_A1241/Rru_A2679/Rru_A2669/Rru_A1242/Rru_A2688/Rru_A2692/Rru_A1043/Rru_A3521/Rru_A2687/Rru_A2686/Rru_A3522/Rru_A2683…	Rru_A1185/Rru_A2151/Rru_A2152/Rru_A2675/Rru_A2674/Rru_A1188/Rru_A2672/Rru_A2673/Rru_A1665/Rru_A2696/Rru_A0413/Rru_A0701/Rru_A3746/Rru_A2676/Rru_A3784/Rru_A2677/Rru_A0414/Rru_A2697/Rru_A2671/Rru_A2670/Rru_A0411/Rru_A3336/Rru_A2698/Rru_A2699/Rru_A0293/Rru_A2678/Rru_A2663/Rru_A2689/Rru_A1241/Rru_A2679/Rru_A2669/Rru_A1242/Rru_A2688/Rru_A2692/Rru_A1043/Rru_A3521/Rru_A2687/Rru_A2686/Rru_A3522/Rru_A2683…	rrf:F11_06140/rrf:F11_11085/rrf:F11_11090/rrf:F11_13740/rrf:F11_13735/rrf:F11_06155/rrf:F11_13725/rrf:F11_13730/rrf:F11_08580/rrf:F11_13845/rrf:F11_02115/rrf:F11_03595/rrf:F11_19165/rrf:F11_13745/rrf:F11_19355/rrf:F11_13750/rrf:F11_02120/rrf:F11_13850/rrf:F11_13720/rrf:F11_13715/rrf:F11_02105/rrf:F11_17100/rrf:F11_13855/rrf:F11_13860/rrf:F11_01480/rrf:F11_13755/rrf:F11_13680/rrf:F11_13810/rrf:F11…	47
rrf00020	Citrate cycle (TCA cycle)	21/403	26/1304	1.67e-07	6.1e-06	Rru_A2722/Rru_A1212/Rru_A1927/Rru_A1211/Rru_A2398/Rru_A0356/Rru_A1210/Rru_A3511/Rru_A1881/Rru_A1600/Rru_A1203/Rru_A1880/Rru_A3419/Rru_A2129/Rru_A1204/Rru_A1205/Rru_A1214/Rru_A2206/Rru_A1879/Rru_A1202/Rru_A1215	Rru_A2722/Rru_A1212/Rru_A1927/Rru_A1211/Rru_A2398/Rru_A0356/Rru_A1210/Rru_A3511/Rru_A1881/Rru_A1600/Rru_A1203/Rru_A1880/Rru_A3419/Rru_A2129/Rru_A1204/Rru_A1205/Rru_A1214/Rru_A2206/Rru_A1879/Rru_A1202/Rru_A1215	rrf:F11_13980/rrf:F11_06275/rrf:F11_09905/rrf:F11_06270/rrf:F11_12325/rrf:F11_01815/rrf:F11_06265/rrf:F11_17980/rrf:F11_09665/rrf:F11_08255/rrf:F11_06230/rrf:F11_09660/rrf:F11_17520/rrf:F11_10945/rrf:F11_06235/rrf:F11_06240/rrf:F11_06285/rrf:F11_11355/rrf:F11_09655/rrf:F11_06225/rrf:F11_06290	21
rrf00190	Oxidative phosphorylation	26/403	39/1304	3.26e-06	7.93e-05	Rru_A1192/Rru_A1558/Rru_A3245/Rru_A3330/Rru_A1559/Rru_A1225/Rru_A3331/Rru_A0146/Rru_A3246/Rru_A3332/Rru_A1224/Rru_A1226/Rru_A0362/Rru_A0363/Rru_A1203/Rru_A1557/Rru_A1204/Rru_A1205/Rru_A1560/Rru_A3244/Rru_A3243/Rru_A0560/Rru_A0364/Rru_A2161/Rru_A1227/Rru_A1202	Rru_A1192/Rru_A1558/Rru_A3245/Rru_A3330/Rru_A1559/Rru_A1225/Rru_A3331/Rru_A0146/Rru_A3246/Rru_A3332/Rru_A1224/Rru_A1226/Rru_A0362/Rru_A0363/Rru_A1203/Rru_A1557/Rru_A1204/Rru_A1205/Rru_A1560/Rru_A3244/Rru_A3243/Rru_A0560/Rru_A0364/Rru_A2161/Rru_A1227/Rru_A1202	rrf:F11_06175/rrf:F11_08045/rrf:F11_16620/rrf:F11_17065/rrf:F11_08050/rrf:F11_06340/rrf:F11_17075/rrf:F11_00740/rrf:F11_16625/rrf:F11_17080/rrf:F11_06335/rrf:F11_06345/rrf:F11_01845/rrf:F11_01850/rrf:F11_06230/rrf:F11_08040/rrf:F11_06235/rrf:F11_06240/rrf:F11_08055/rrf:F11_16615/rrf:F11_16610/rrf:F11_02870/rrf:F11_01855/rrf:F11_11135/rrf:F11_06350/rrf:F11_06225	26
rrf01200	Carbon metabolism	56/403	111/1304	5.43e-06	9.91e-05	Rru_A1142/Rru_A0052/Rru_A2404/Rru_A3050/Rru_A0053/Rru_A3048/Rru_A2210/Rru_A0217/Rru_A2722/Rru_A2489/Rru_A3049/Rru_A2479/Rru_A3405/Rru_A2456/Rru_A3063/Rru_A1212/Rru_A1927/Rru_A2405/Rru_A3407/Rru_A1211/Rru_A2398/Rru_A0356/Rru_A1210/Rru_A1201/Rru_A0273/Rru_A3511/Rru_A1881/Rru_A0274/Rru_A3575/Rru_A2947/Rru_A1309/Rru_A0645/Rru_A3079/Rru_A1600/Rru_A1203/Rru_A2964/Rru_A1827/Rru_A1880/Rru_A2956/Rru_A1572…	Rru_A1142/Rru_A0052/Rru_A2404/Rru_A3050/Rru_A0053/Rru_A3048/Rru_A2210/Rru_A0217/Rru_A2722/Rru_A2489/Rru_A3049/Rru_A2479/Rru_A3405/Rru_A2456/Rru_A3063/Rru_A1212/Rru_A1927/Rru_A2405/Rru_A3407/Rru_A1211/Rru_A2398/Rru_A0356/Rru_A1210/Rru_A1201/Rru_A0273/Rru_A3511/Rru_A1881/Rru_A0274/Rru_A3575/Rru_A2947/Rru_A1309/Rru_A0645/Rru_A3079/Rru_A1600/Rru_A1203/Rru_A2964/Rru_A1827/Rru_A1880/Rru_A2956/Rru_A1572…	rrf:F11_05890/rrf:F11_00265/rrf:F11_12355/rrf:F11_15625/rrf:F11_00270/rrf:F11_15615/rrf:F11_11375/rrf:F11_01090/rrf:F11_13980/rrf:F11_12785/rrf:F11_15620/rrf:F11_12735/rrf:F11_17450/rrf:F11_12620/rrf:F11_15690/rrf:F11_06275/rrf:F11_09905/rrf:F11_12360/rrf:F11_17460/rrf:F11_06270/rrf:F11_12325/rrf:F11_01815/rrf:F11_06265/rrf:F11_06220/rrf:F11_01380/rrf:F11_17980/rrf:F11_09665/rrf:F11_01385/rrf:F11…	56
rrf00970	Aminoacyl-tRNA biosynthesis	18/403	25/1304	2.37e-05	0.000345316	Rru_A3175/Rru_A1701/Rru_A1796/Rru_A2032/Rru_A0748/Rru_A3523/Rru_A3631/Rru_A1779/Rru_A3535/Rru_A1601/Rru_A3524/Rru_A0503/Rru_A2966/Rru_A1770/Rru_A3487/Rru_A3176/Rru_A0689/Rru_A3177	Rru_A3175/Rru_A1701/Rru_A1796/Rru_A2032/Rru_A0748/Rru_A3523/Rru_A3631/Rru_A1779/Rru_A3535/Rru_A1601/Rru_A3524/Rru_A0503/Rru_A2966/Rru_A1770/Rru_A3487/Rru_A3176/Rru_A0689/Rru_A3177	rrf:F11_16265/rrf:F11_08765/rrf:F11_09240/rrf:F11_10450/rrf:F11_03835/rrf:F11_18040/rrf:F11_18580/rrf:F11_09155/rrf:F11_18100/rrf:F11_08260/rrf:F11_18045/rrf:F11_02580/rrf:F11_15195/rrf:F11_09110/rrf:F11_17860/rrf:F11_16270/rrf:F11_03530/rrf:F11_16275	18
rrf00010	Glycolysis / Gluconeogenesis	21/403	33/1304	8.72e-05	0.00101888	Rru_A1503/Rru_A2210/Rru_A2722/Rru_A3405/Rru_A3407/Rru_A2398/Rru_A1881/Rru_A3575/Rru_A2947/Rru_A1880/Rru_A3419/Rru_A2956/Rru_A2115/Rru_A0931/Rru_A2509/Rru_A1234/Rru_A1879/Rru_A1215/Rru_A0221/Rru_A1889/Rru_A2403	Rru_A1503/Rru_A2210/Rru_A2722/Rru_A3405/Rru_A3407/Rru_A2398/Rru_A1881/Rru_A3575/Rru_A2947/Rru_A1880/Rru_A3419/Rru_A2956/Rru_A2115/Rru_A0931/Rru_A2509/Rru_A1234/Rru_A1879/Rru_A1215/Rru_A0221/Rru_A1889/Rru_A2403	rrf:F11_07765/rrf:F11_11375/rrf:F11_13980/rrf:F11_17450/rrf:F11_17460/rrf:F11_12325/rrf:F11_09665/rrf:F11_18300/rrf:F11_15105/rrf:F11_09660/rrf:F11_17520/rrf:F11_15150/rrf:F11_10875/rrf:F11_04800/rrf:F11_12890/rrf:F11_06385/rrf:F11_09655/rrf:F11_06290/rrf:F11_01110/rrf:F11_09710/rrf:F11_12350	21
rrf00260	Glycine, serine and threonine metabolism	20/403	31/1304	9.77e-05	0.00101888	Rru_A1142/Rru_A1146/Rru_A0787/Rru_A0786/Rru_A3050/Rru_A3048/Rru_A2210/Rru_A1196/Rru_A3049/Rru_A3584/Rru_A2456/Rru_A1979/Rru_A1827/Rru_A3428/Rru_A3233/Rru_A1234/Rru_A2410/Rru_A3427/Rru_A1215/Rru_A3051	Rru_A1142/Rru_A1146/Rru_A0787/Rru_A0786/Rru_A3050/Rru_A3048/Rru_A2210/Rru_A1196/Rru_A3049/Rru_A3584/Rru_A2456/Rru_A1979/Rru_A1827/Rru_A3428/Rru_A3233/Rru_A1234/Rru_A2410/Rru_A3427/Rru_A1215/Rru_A3051	rrf:F11_05890/rrf:F11_05910/rrf:F11_04035/rrf:F11_04030/rrf:F11_15625/rrf:F11_15615/rrf:F11_11375/rrf:F11_06195/rrf:F11_15620/rrf:F11_18345/rrf:F11_12620/rrf:F11_10170/rrf:F11_09395/rrf:F11_17565/rrf:F11_16560/rrf:F11_06385/rrf:F11_12385/rrf:F11_17560/rrf:F11_06290/rrf:F11_15630	20
rrf00630	Glyoxylate and dicarboxylate metabolism	26/403	46/1304	0.000216455	0.00197515	Rru_A1142/Rru_A2086/Rru_A0052/Rru_A3050/Rru_A0053/Rru_A3048/Rru_A0217/Rru_A2489/Rru_A3049/Rru_A2479/Rru_A3063/Rru_A0556/Rru_A1210/Rru_A1201/Rru_A0273/Rru_A3511/Rru_A0274/Rru_A3575/Rru_A1600/Rru_A2964/Rru_A1827/Rru_A1572/Rru_A3064/Rru_A2480/Rru_A1215/Rru_A3051	Rru_A1142/Rru_A2086/Rru_A0052/Rru_A3050/Rru_A0053/Rru_A3048/Rru_A0217/Rru_A2489/Rru_A3049/Rru_A2479/Rru_A3063/Rru_A0556/Rru_A1210/Rru_A1201/Rru_A0273/Rru_A3511/Rru_A0274/Rru_A3575/Rru_A1600/Rru_A2964/Rru_A1827/Rru_A1572/Rru_A3064/Rru_A2480/Rru_A1215/Rru_A3051	rrf:F11_05890/rrf:F11_10725/rrf:F11_00265/rrf:F11_15625/rrf:F11_00270/rrf:F11_15615/rrf:F11_01090/rrf:F11_12785/rrf:F11_15620/rrf:F11_12735/rrf:F11_15690/rrf:F11_02850/rrf:F11_06265/rrf:F11_06220/rrf:F11_01380/rrf:F11_17980/rrf:F11_01385/rrf:F11_18300/rrf:F11_08255/rrf:F11_15185/rrf:F11_09395/rrf:F11_08115/rrf:F11_15695/rrf:F11_12740/rrf:F11_06290/rrf:F11_15630	26
rrf01110	Biosynthesis of secondary metabolites	121/403	325/1304	0.00294868	0.0239171	Rru_A1142/Rru_A1146/Rru_A0052/Rru_A0787/Rru_A1310/Rru_A1503/Rru_A0786/Rru_A3050/Rru_A0053/Rru_A3585/Rru_A3048/Rru_A2210/Rru_A1822/Rru_A2722/Rru_A0044/Rru_A1196/Rru_A2489/Rru_A1590/Rru_A3049/Rru_A3584/Rru_A3405/Rru_A2456/Rru_A1979/Rru_A1212/Rru_A3276/Rru_A1927/Rru_A2405/Rru_A3407/Rru_A1211/Rru_A1190/Rru_A2398/Rru_A0356/Rru_A1989/Rru_A1210/Rru_A0569/Rru_A2168/Rru_A3707/Rru_A3511/Rru_A0467/Rru_A0416…	Rru_A1142/Rru_A1146/Rru_A0052/Rru_A0787/Rru_A1310/Rru_A1503/Rru_A0786/Rru_A3050/Rru_A0053/Rru_A3585/Rru_A3048/Rru_A2210/Rru_A1822/Rru_A2722/Rru_A0044/Rru_A1196/Rru_A2489/Rru_A1590/Rru_A3049/Rru_A3584/Rru_A3405/Rru_A2456/Rru_A1979/Rru_A1212/Rru_A3276/Rru_A1927/Rru_A2405/Rru_A3407/Rru_A1211/Rru_A1190/Rru_A2398/Rru_A0356/Rru_A1989/Rru_A1210/Rru_A0569/Rru_A2168/Rru_A3707/Rru_A3511/Rru_A0467/Rru_A0416…	rrf:F11_05890/rrf:F11_05910/rrf:F11_00265/rrf:F11_04035/rrf:F11_06775/rrf:F11_07765/rrf:F11_04030/rrf:F11_15625/rrf:F11_00270/rrf:F11_18350/rrf:F11_15615/rrf:F11_11375/rrf:F11_09370/rrf:F11_13980/rrf:F11_00225/rrf:F11_06195/rrf:F11_12785/rrf:F11_08205/rrf:F11_15620/rrf:F11_18345/rrf:F11_17450/rrf:F11_12620/rrf:F11_10170/rrf:F11_06275/rrf:F11_16785/rrf:F11_09905/rrf:F11_12360/rrf:F11_17460/rrf:F11…	121
rrf00660	C5-Branched dibasic acid metabolism	8/403	11/1304	0.00509309	0.0371795	Rru_A0217/Rru_A1212/Rru_A1211/Rru_A1190/Rru_A1201/Rru_A0467/Rru_A0468/Rru_A1189	Rru_A0217/Rru_A1212/Rru_A1211/Rru_A1190/Rru_A1201/Rru_A0467/Rru_A0468/Rru_A1189	rrf:F11_01090/rrf:F11_06275/rrf:F11_06270/rrf:F11_06165/rrf:F11_06220/rrf:F11_02400/rrf:F11_02405/rrf:F11_06160	8
rrf01210	2-Oxocarboxylic acid metabolism	15/403	27/1304	0.00624333	0.041433	Rru_A1196/Rru_A1190/Rru_A0356/Rru_A3511/Rru_A0467/Rru_A0468/Rru_A1189/Rru_A1600/Rru_A3341/Rru_A2223/Rru_A1147/Rru_A0469/Rru_A0508/Rru_A1786/Rru_A1928	Rru_A1196/Rru_A1190/Rru_A0356/Rru_A3511/Rru_A0467/Rru_A0468/Rru_A1189/Rru_A1600/Rru_A3341/Rru_A2223/Rru_A1147/Rru_A0469/Rru_A0508/Rru_A1786/Rru_A1928	rrf:F11_06195/rrf:F11_06165/rrf:F11_01815/rrf:F11_17980/rrf:F11_02400/rrf:F11_02405/rrf:F11_06160/rrf:F11_08255/rrf:F11_17125/rrf:F11_11440/rrf:F11_05915/rrf:F11_02410/rrf:F11_02605/rrf:F11_09190/rrf:F11_09910	15

## Sheet: H2vsCO 
Glycine, serine and threonine metabolism
