# Supplementary material for: The metabolic pathways of carbon assimilation and polyhydroxyalkanoate production by Rhodospirillum rubrum in response to different atmospheric fermentation
Source: PLoS One. 2024 Jul 24;19(7):e0306222. doi: 10.1371/journal.pone.0306222 (PMC11268599; doi:10.1371/journal.pone.0306222)
Supplement: S3 Appendix — (XLSX) [file pone.0306222.s004.xlsx]

## Sheet: Sheet1
Amino Acid	Time (minutes)	Replicate number	Area （pure CO）	Area （syngas）	Ratio (syngas/CO)
Glu	4.508	1	17.6	23.6	1.34091
Glu	4.508	2	19.8	29.7	1.5
Glu	4.508	3	20.3	28.6	1.40887
Ser	8.61	1	202	346	1.71287
Ser	8.61	2	178	355	1.99438
Ser	8.61	3	195	368	1.88718
Ala	14.727	1	319	21969	68.8683
Ala	14.727	2	288	20565	71.4062
Ala	14.727	3	315	22567	71.6413
Tyr	29.239	1	118	170	1.44068
Tyr	29.239	2	102	165	1.61765
Tyr	29.239	3	114	189	1.65789
Leu	40.298	1	1402	1510	1.07703
Leu	40.298	2	1324	1873	1.41465
Leu	40.298	3	1379	1904	1.38071
Phe	46.054	1	13.6	21	1.54412
Phe	46.054	2	12.3	18	1.46341
Phe	46.054	3	13.1	23	1.75573
