# Supplementary material for: The metabolic pathways of carbon assimilation and polyhydroxyalkanoate production by Rhodospirillum rubrum in response to different atmospheric fermentation
Source: PLoS One. 2024 Jul 24;19(7):e0306222. doi: 10.1371/journal.pone.0306222 (PMC11268599; doi:10.1371/journal.pone.0306222)
Supplement: S4 Appendix — (XLSX) [file pone.0306222.s005.xlsx]

## Sheet: Sheet1
gene name	F-primer	senqence(5-3)	R-primer	senqence(5-3)	gene function
Rru_A0064	Rru_A0064-F	GGGGACACGGTGACAGGT	Rru_A0064-R	CTTCAGAGTGCCCAACGTTACT	16S rRNA
Rru_A1431	Rru_A1431-F	GGCTGTCTGGTCGAGGCG	Rru_A1431-R	CCGAGGATGGCGATCAGC	CooA
Rru_A2400	Rru_A2400-F	GATCTGCCCGACGATCTTCTG	Rru_A2400-R	CCGAACAGGTCAGCGCCC	Ribulose 1,5-biphosphate carboxylase
Rru_A3063	Rru_A3063-F	CTCCTTCGCCCAGTTCACC	Rru_A3063-R	CGGGCGCAGCACATGGG	Crotonyl-CoA reductase
Rru_A2398	Rru_A2398-F	CAAGGTCGATGTGCTGGAAACC	Rru_A2398-R	CGGACGGGGCAGGGCG	Pyruvate Synthase
Rru_A1943	Rru_A1943-F	GTCCGCCGCTGGTCCG	Rru_A1943-R	CGGCGTAATGGTCGGTCAC	Propionyl CoA carboxylase
Rru_A2721	Rru_A2721-F	CGCTTCGTCGCCGCCTATCC	Rru_A2721-R	GGACCAGACAGCCGCCGACC	2-Oxoglutarate synthase
Rru_A0275	Rru_A0275-F	CTGTGCCGCTTTCTGGTCG	Rru_A0275-R	CCATGCAATAGCCAAGAACGACG	Poly(R)-hydroxyalkanoic acid synthase
Rru_A1816	Rru_A1816-F	GACGCCCTTGACGACCAGATG	Rru_A1816-R	CAGCAGGTAGTTGTTGATGAAGACC	Poly(R)-hydroxyalkanoic acid synthase, class I
Rru_A0274	Rru_A0274-F	GTCGACACCATGCTCAAGGACG	Rru_A0274-R	CGAACCGGCGGAGAAGAGG	Acetyl-CoA acetyltransferase
Rru_A0273	Rru_A0273-F	CCCGCCTTCAAGTTCGATGTG	Rru_A0273-R	GTGAATAACCTCTTCCCACTGTTCCG	3-Oxoacyl-ACP reductase
Rru_A1427	Rru_A1427-F	ACTTCCAGAACCAGGATTACG	Rru_A1427-R	AGCATCGAACCGTCAAGATC	CODH
Rru_A2317	Rru_A2317-F	ATGTCGAGGTGCAACTGCTC	Rru_A2317-R	CCATCAGGAACTCGACGGTT	Pyruvate carboxylase
